# Supplementary material for: Genomic Insights Into a Hospital‐Acquired High‐Risk Vancomycin‐Resistant Enterococcus faecium Outbreak in Guangdong, China
Source: Microbiologyopen. 2026 Apr 13;15(2):e70288. doi: 10.1002/mbo3.70288 (PMC13076189; doi:10.1002/mbo3.70288)
Supplement: Supplementary file 4 — Supporting File 4 [file MBO3-15-e70288-s003.xlsx]

## Sheet: Sheet1
Table S1
Clinical VR-Efm Summary Information Table
No.	Serial No.	Gender	Age	Department	Time	Sample type	Strain	Ampicillin	Gentamicin	Streptomycin	Vancomycin	Linezolid	Teicoplanin	Rifampicin	Doxycycline	Daptomycin
1	GV 2-15	m	68	Department of respiration	2021-10-29	Blood	efm	＞64	＞500	≤1000	＞64	2	＞128	＞16	8	8
2	GV 2-51	m	33	ICU	2022-03-01	Sputum	efm	＞64	＞500	≤1000	＞64	2	＞128	＞16	8	8
3	GV 2-52	m	63	Thoracic surgery	2022-03-14	Ascitic Fluid	efm	＞64	＞500	≤1000	64	2	＞128	＞16	16	4
4	GV 2-58	m	56	ICU	2022-03-22	Sputum	efm	＞64	＞500	≤1000	64	2	＞128	8	≤1	4
5	GV 2-63	m	39	ICU	2022-03-26	Sputum	efm	＞64	＞500	≤1000	64	2	＞128	＞16	8	8
6	GV 2-64	f	77	ICU	2022-03-23	Sputum	efm	＞64	＞500	≤1000	64	2	＞128	＞16	8	8
7	GV 2-65	m	39	surgery	2022-03-23	Urine	efm	＞64	＞500	≤1000	＞64	2	＞128	＞16	8	8
8	GV 2-77	f	85	Department of respiration	2022-05-17	Sputum	efm	＞64	＞500	≤1000	＞64	4	＞128	＞16	8	8
9	GV 2-83	m	74	Department of respiration	2022-07-19	Urine	efm	＞64	＞500	≤1000	64	2	＞128	＞16	8	8
10	GV 2-99	f	72	Department of respiration	2022-09-16	Urine	efm	＞64	＞500	≤1000	＞64	2	＞128	＞16	8	8
11	GV 3-26	m	53	Urology	2023-01-31	Urine	efm	＞64	＞500	≤1000	64	2	＞128	＞16	8	4
12	GV 3-27	m	83	surgery	2023-01-31	Sputum	efm	＞64	＞500	≤1000	64	2	＞128	＞16	8	4
13	GV 3-30	m	47	surgery	2023-02-03	Ascitic Fluid	efm	＞64	≤500	≤1000	＞64	2	＞128	＞16	8	8
14	GV 3-37	m	68	ICU	2023-02-13	Sputum	efm	＞64	＞500	≤1000	＞64	2	＞128	＞16	8	8
15	GV 3-04	f	32	Urology	2022-10-10	Urine	efm	＞64	＞500	≤1000	64	4	＞128	＞16	8	4
16	GV 4-100	f	61	Urology	2023-10-28	Urine	efm	＞64	＞500	≤1000	＞64	2	＞128	＞16	16	8
17	GV 4-53	f	74	ICU	2023-05-03	Urine	efm	＞64	＞500	≤1000	64	1	128	＞16	8	2
18	GV 4-54	m	76	Isolation ward	2023-04-27	Catheter Site	efm	＞64	＞500	≤1000	64	1	128	＞16	8	8
19	GV 4-55	m	59	Urology	2023-04-24	Urine	efm	＞64	＞500	≤1000	64	1	128	＞16	4	8
20	GV 4-56	f	48	Isolation ward	2023-09-02	Urine	efm	＞64	＞500	≤1000	＞64	2	＞128	＞16	8	8
21	GV 4-57	f	59	ICU	2023-08-18	Blood	efm	＞64	＞500	≤1000	64	1	128	＞16	4	8
22	GV 4-58	m	77	ICU	2023-08-12	Urine	efm	＞64	＞500	≤1000	64	1	128	＞16	4	4
23	GV 4-59	m	66	Isolation ward	2023-07-28	Sputum	efm	＞64	＞500	≤1000	64	1	128	＞16	≤1	4
24	GV 4-92	m	39	Department of respiration	2023-07-08	Ascitic Fluid	efm	64	＞500	≤1000	＞64	2	128	＞16	16	8
25	GV 4-93	m	68	Isolation ward	2023-07-05	Urine	efm	＞64	≤500	≤1000	＞64	2	＞128	＞16	16	4
26	GV 4-94	f	71	Department of respiration	2023-07-12	Ascitic Fluid	efm	＞64	≤500	≤1000	＞64	1	128	＞16	16	4
27	GV 4-95	f	69	Department of respiration	2023-10-24	Bile	efm	16	≤500	≤1000	＞64	32	128	4	≤1	8
28	GV 4-96	m	45	ICU	2023-11-30	Wound Swab	efm	＞64	＞500	≤1000	＞64	2	＞128	＞16	16	8
29	GV 4-97	m	59	Department of Organ Transplantation	2023-11-21	Sputum	efm	＞64	＞500	≤1000	＞64	2	＞128	＞16	16	8
30	GV 4-98	m	49	ICU	2023-11-18	Sputum	efm	＞64	＞500	≤1000	＞64	2	128	16	16	8
31	GV 4-99	f	69	Gastroenterology	2023-11-17	Urine	efm	＞64	＞500	≤1000	＞64	2	＞128	＞16	8	8
32	GV 5-02	m	91	ICU	2023-10-07	Catheter Site	efm	＞64	＞500	≤1000	＞64	2	128	＞16	8	8
33	GV 5-03	f	44	ICU	2023-10-08	Urine	efm	＞64	＞500	≤1000	＞64	1	＞128	＞16	8	4
34	GV 5-04	m	74	ICU	2023-09-19	Urine	efm	＞64	≤500	≤1000	＞64	1	＞128	＞16	8	4
35	GV 5-05	f	68	Gastroenterology	2023-09-09	Urine	efm	＞64	＞500	≤1000	＞64	2	128	＞16	16	8
36	GV 5-06	f	82	ICU	2023-09-11	Sputum	efm	＞64	＞500	≤1000	＞64	2	128	＞16	8	8
37	GV 5-07	m	89	ICU	2023-08-12	Urine	efm	＞64	＞500	≤1000	＞64	2	128	＞16	16	4
38	GV 5-08	m	59	Department of respiration	2023-08-04	Urine	efm	＞64	≤500	≤1000	＞64	2	＞128	＞16	8	8
39	FV 21-1	f	78	Anorectal surgery	2021-03-05	Urine	efm	＞64	＞500	≤1000	64	2	＞128	＞16	8	8
40	FV 21-2	m	75	Cardiovascular	2021-04-05	Urine	efm	＞64	＞500	≤1000	＞64	2	＞128	＞16	8	8
41	FV 21-3	m	56	Anorectal surgery	2021-04-06	Ascitic Fluid	efm	＞64	＞500	≤1000	64	2	＞128	＞16	8	8
42	FV 21-4	f	61	Cardiovascular	2021-04-26	Urine	efm	＞64	＞500	≤1000	64	2	＞128	＞16	8	8
43	FV 21-5	m	28	Anorectal surgery	2021-04-26	Stool	efm	＞64	＞500	≤1000	64	2	＞128	＞16	8	16
44	FV 21-6	f	71	Cardiovascular	2021-12-01	Urine	efm	＞64	＞500	≤1000	＞64	2	＞128	＞16	8	4
45	FV 22-1	m	83	Cardiovascular	2022-01-10	Urine	efm	＞64	＞500	≤1000	64	2	＞128	＞16	≤1	4
46	FV 22-2	f	73	Anorectal surgery	2022-04-03	Urine	efm	＞64	＞500	≤1000	＞64	2	＞128	＞16	8	4
47	FV 22-3	m	73	Cardiovascular	2022-05-05	Wound Swab	efm	＞64	＞500	≤1000	64	2	＞128	＞16	4	4
48	FV 22-4	f	66	Anorectal surgery	2022-05-06	Urine	efm	＞64	＞500	≤1000	64	2	＞128	＞16	8	4
49	FV 22-5	m	75	Anorectal surgery	2022-05-07	Urine	efm	＞64	＞500	≤1000	64	2	＞128	＞16	8	4
50	FV 22-6	m	92	Rehabilitation Department	2022-05-13	Urine	efm	＞64	＞500	≤1000	64	2	＞128	＞16	4	4
51	FV 22-7	f	35	ICU	2022-05-21	Urine	efm	＞64	＞500	≤1000	64	2	＞128	＞16	8	4
52	FV 22-8	m	93	EICU	2022-05-22	Urine	efm	＞64	＞500	≤1000	64	2	＞128	＞16	8	8
53	FV 22-10	m	62	Gastroenterology	2022-06-01	Ascitic Fluid	efm	＞64	＞500	≤1000	64	2	＞128	＞16	8	4
54	FV 22-11	f	71	EICU	2022-06-08	Urine	efm	＞64	＞500	≤1000	64	2	＞128	＞16	8	8
55	FV 22-12	f	67	Gastroenterology	2022-06-08	Urine	efm	＞64	＞500	≤1000	＞64	2	＞128	＞16	8	2
56	FV 22-13	m	76	Gastroenterology	2022-07-09	Bile	efm	＞64	＞500	≤1000	64	2	＞128	＞16	8	8
57	FV 22-14	m	56	Gastroenterology	2022-07-12	Urine	efm	＞64	＞500	≤1000	＞64	2	＞128	＞16	8	4
58	FV 22-15	f	69	ICU	2022-07-25	Urine	efm	＞64	＞500	≤1000	64	2	＞128	＞16	≤1	4
59	FV 22-16	m	60	Rehabilitation Department	2022-08-10	Urine	efm	＞64	＞500	≤1000	64	2	＞128	＞16	8	4
60	FV 22-17	f	72	General Departments	2022-08-15	Urine	efm	＞64	＞500	≤1000	＞64	2	＞128	＞16	8	4
61	FV 22-18	f	79	General Departments	2022-08-18	Secretion	efm	＞64	＞500	≤1000	＞64	2	＞128	＞16	8	8
62	FV 22-19	m	92	Department of Organ Transplantation	2022-08-22	Urine	efm	＞64	＞500	≤1000	64	2	＞128	＞16	8	4
63	FV 22-21	m	83	Department of Organ Transplantation	2022-12-12	Urine	efm	＞64	＞500	≤1000	＞64	2	＞128	＞16	8	4
64	FV 22-22	f	31	General Departments	2022-12-23	Urine	efm	＞64	＞500	≤1000	64	2	＞128	＞16	8	4
65	FV 22-23	f	78	General Departments	2022-12-27	Urine	efm	＞64	＞500	≤1000	64	2	＞128	＞16	8	4
66	FV 23-1	m	87	Rehabilitation Department	2023-01-12	Urine	efm	＞64	＞500	≤1000	64	2	＞128	＞16	8	4
67	FV 23-2	f	78	Rehabilitation Department	2023-01-13	Fluid	efm	＞64	＞500	≤1000	64	2	＞128	＞16	8	4
68	FV 23-3	m	86	Buffer zone department	2023-01-15	Urine	efm	＞64	＞500	≤1000	64	2	＞128	＞16	≤1	8
69	FV 23-4	m	88	Buffer zone department	2023-01-16	Urine	efm	＞64	＞500	≤1000	＞64	2	＞128	＞16	8	4
70	FV 23-5	m	81	Department of Radiology	2023-01-17	Urine	efm	＞64	＞500	≤1000	64	2	＞128	＞16	8	8
71	FV 23-6	f	86	Buffer zone department	2023-01-19	Urine	efm	＞64	＞500	≤1000	＞64	2	＞128	＞16	8	8
72	FV 23-8	f	84	Infectious Diseases	2023-01-19	Urine	efm	＞64	＞500	≤1000	＞64	2	＞128	＞16	≤1	8
73	FV 23-9	f	71	Infectious Diseases	2023-01-22	Urine	efm	＞64	＞500	≤1000	＞64	2	＞128	＞16	8	8
74	FV 23-11	m	57	Gastroenterology	2023-01-30	Cerebrospinal Fluid	efm	＞64	＞500	≤1000	＞64	2	＞128	＞16	2	4
75	FV 23-12	f	75	ICU	2023-02-02	Urine	efm	＞64	＞500	≤1000	64	2	＞128	＞16	8	8
76	FV 23-13	m	70	Gastroenterology	2023-02-03	Bile	efm	＞64	＞500	≤1000	64		＞128	＞16	8	8
77	FV 23-15	m	76	Gastroenterology	2023-02-06	Urine	efm	＞64	＞500	≤1000	＞64	2	＞128	＞16	8	4
78	FV 23-17	f	70	Gastroenterology	2023-02-09	Urine	efm	＞64	＞500	≤1000	＞64	2	＞128	＞16	8	4
79	FV 23-18	f	77	Gastroenterology	2023-02-10	Urine	efm	＞64	＞500	≤1000	＞64	2	＞128	＞16	8	4
80	FV 23-21	m	79	ICU	2023-02-14	Urine	efm	＞64	＞500	≤1000	＞64	2	＞128	＞16	8	8
81	FV 23-22	m	72	Neurology	2023-02-17	Urine	efm	＞64	＞500	≤1000	64	2	＞128	＞16	8	8
82	FV 23-23	f	25	Department of Radiology	2023-02-22	Urine	efm	＞64	＞500	≤1000	＞64	1	＞128	＞16	16	8
83	FV 23-24	f	68	ICU	2023-02-24	Urine	efm	＞64	≤500	≤1000	64	2	＞128	＞16	8	4
84	FV 23-25	f	87	Gastroenterology	2023-02-28	Urine	efm	＞64	＞500	≤1000	64	2	＞128	＞16	8	4
85	FV 23-26	f	87	Neurology	2023-03-01	Pleural Effusion	efm	＞64	＞500	≤1000	64	2	＞128	＞16	2	8
86	FV 23-27	m	59	Neurology	2023-03-11	Urine	efm	＞64	＞500	≤1000	64	2	＞128	＞16	8	8
87	FV 23-28	f	82	Neurology	2023-03-15	Ascitic Fluid	efm	＞64	＞500	≤1000	64	2	＞128	＞16	8	8
88	FV 23-29	f	78	Gastroenterology	2023-03-17	Urine	efm	＞64	＞500	≤1000	64	2	＞128	＞16	8	8
89	FV 23-30	m	78	Department of Radiology	2023-03-22	Wound Swab	efm	＞64	＞500	≤1000	64	2	＞128	＞16	2	4
90	FV 23-32	f	53	Rehabilitation Department	2023-04-03	Urine	efm	＞64	＞500	≤1000	64	2	＞128	＞16	≤1	4
91	FV 23-33	f	67	ICU	2023-04-04	Wound Swab	efm	＞64	＞500	≤1000	64	2	＞128	＞16	16	8
92	FV 23-34	m	74	Infectious Diseases	2023-04-17	Fluid	efm	＞64	＞500	≤1000	＞64	2	＞128	＞16	2	2
93	FV 23-36	f	83	EICU	2023-04-17	Urine	efm	＞64	＞500	≤1000	＞64	2	＞128	＞16	16	8
94	FV 23-37	m	74	Infectious Diseases	2023-04-17	Urine	efm	＞64	＞500	≤1000	64	2	＞128	＞16	8	4
95	FV 23-38	f	80	Urology	2023-07-01	Urine	efm	＞64	＞500	≤1000	64	1	128	＞16	4	4
96	FV 23-49	m	64	Infectious Diseases	2023-07-27	Urine	efm	＞64	＞500	≤1000	64	1	64	＞16	4	1
97	FV 23-59	m	60	Department of Radiology	2023-07-31	Urine	efm	＞64	＞500	≤1000	64	1	64	0.5	≤1	2
98	FV 23-61	m	83	ICU	2023-09-02	Urine	efm	＞64	＞500	≤1000	64	1	128	＞16	4	8
99	FV 23-63	f	77	Infectious Diseases	2023-07-01	Urine	efm	＞64	＞500	≤1000	64	1	64	＞16	8	8
100	FV 23-64	f	73	Department of respiration	2023-06-27	Urine	efm	＞64	＞500	≤1000	64	1	128	＞16	4	4
101	FV 23-65	f	66	Department of Radiology	2023-06-19	Urine	efm	＞64	＞500	≤1000	64	1	128	＞16	8	4
