# Supplementary material for: Genomic Insights Into a Hospital‐Acquired High‐Risk Vancomycin‐Resistant Enterococcus faecium Outbreak in Guangdong, China
Source: Microbiologyopen. 2026 Apr 13;15(2):e70288. doi: 10.1002/mbo3.70288 (PMC13076189; doi:10.1002/mbo3.70288)
Supplement: Supplementary file 5 — Supporting File 5 [file MBO3-15-e70288-s002.XLS]

## Sheet: TableS2. Summary table of ST ty
Table S2
Summary table of ST typing and sequence assembly quality control for the 101 strains of VR-Efm from the current outbreak
Assembly	ST	# contigs (>= 0 bp)	# contigs (>= 1000 bp)	# contigs (>= 5000 bp)	# contigs (>= 10000 bp)	# contigs (>= 25000 bp)	# contigs (>= 50000 bp)	Total length (>= 0 bp)	Total length (>= 1000 bp)	Total length (>= 5000 bp)	Total length (>= 10000 bp)	Total length (>= 25000 bp)	Total length (>= 50000 bp)	# contigs	Largest contig	Total length	GC (%)	N50	N90	auN	L50	L90	# N's per 100 kbp	protein_num_seqs	protein_sum_len	protein_min_len	protein_avg_len	protein_max_len
FV-21-1	80	467	166	101	79	37	14	3040165	2951806	2789249	2638840	1951523	1188958	204	146233	2980056	37.53	36136	7815	52718.6	22	84	0	2863	827744	29	289.1	1465
FV-21-2	80	473	168	102	78	38	14	2990912	2903785	2736854	2568539	1941730	1148651	200	138924	2927808	37.65	36337	7784	50105.3	22	86	0	2804	812955	29	289.9	1465
FV-21-3	80	458	161	103	76	38	14	3015989	2929581	2779907	2589935	1993422	1188663	198	146233	2956769	37.63	37169	7982	53240.2	21	84	0	2826	820430	29	290.3	1465
FV-21-4	80	425	174	105	81	39	15	3153291	3079567	2907276	2744809	2062960	1273547	207	145626	3105174	37.44	36337	7786	53085.2	22	87	0	3017	862249	29	285.8	1465
FV-21-5	80	415	162	101	78	36	14	2971496	2894170	2737723	2579815	1900589	1186851	199	146233	2920841	37.64	33314	7815	52859.6	21	84	0	2796	811523	29	290.2	1465
FV-21-6	80	441	172	108	80	40	13	3009800	2929750	2774084	2567872	1944795	1057781	211	146233	2957807	37.64	33314	7815	47792.5	24	91	0	2843	821195	29	288.8	2254
FV-22-1	80	485	157	101	77	36	14	2964780	2862308	2724748	2559599	1886445	1168574	199	145626	2893385	37.66	33314	7815	52309.5	21	82	0	2770	803446	29	290.1	1465
FV-22-10	80	497	170	105	76	36	14	2972977	2882163	2726097	2519912	1887958	1166147	199	145626	2904440	37.64	33314	7781	51519.4	22	87	0	2775	806276	29	290.5	1465
FV-22-11	80	457	168	107	80	38	15	3094592	3011757	2855914	2664090	2001479	1254126	202	146281	3036775	37.54	33314	7982	52519.8	22	88	0	2930	842792	29	287.6	1465
FV-22-12	80	424	167	104	80	39	12	2997823	2920743	2773474	2608691	1960580	1068182	197	146233	2942751	37.63	34632	7815	52034.4	22	85	0	2833	818460	29	288.9	2254
FV-22-13	80	395	160	100	76	38	15	3059674	2987171	2837747	2675933	2050347	1274318	198	146233	3014946	37.57	40629	7815	54555.4	21	81	0	2904	837273	29	288.3	1465
FV-22-14	80	414	165	100	81	39	17	3009010	2937266	2780579	2648215	1972590	1243717	199	129953	2961870	37.62	36790	9128	46673.4	23	83	0	2853	823988	29	288.8	2254
FV-22-15	80	423	175	113	83	37	10	2989190	2913395	2763478	2557325	1791331	863146	210	170894	2939405	37.65	31195	7181	47970.8	26	94	0	2821	815758	29	289.2	2254
FV-22-16	80	393	159	99	78	37	14	2943464	2872329	2722969	2575882	1931753	1188480	192	146233	2896269	37.67	33314	8475	53339	21	82	0	2766	804283	29	290.8	1465
FV-22-17	80	370	153	97	76	38	13	2926697	2860413	2721826	2576219	1968324	1127271	186	146233	2884062	37.67	36890	8739	53718.2	21	79	0	2755	801360	29	290.9	1465
FV-22-18	80	426	167	104	79	39	16	2983883	2909036	2755489	2584909	1934703	1176128	197	130682	2931326	37.66	36320	7784	45882.6	24	86	0	2803	814378	29	290.5	2254
FV-22-19	80	469	175	110	83	37	14	2994553	2908126	2753384	2568549	1829230	1071865	209	146233	2933141	37.64	32771	7183	46335	25	92	0	2812	813518	29	289.3	1465
FV-22-2	80	491	172	105	80	38	13	3039099	2942565	2776650	2602590	1924492	1099637	210	146233	2970900	37.55	33240	7540	50809.8	23	89	0	2857	824979	29	288.8	1465
FV-22-21	80	389	158	102	77	39	13	2925895	2855662	2727511	2547925	1931848	1060448	188	146233	2877338	37.75	36337	8739	49256.6	23	82	0	2777	804937	29	289.9	1955
FV-22-22	80	448	165	103	79	40	14	3018815	2935541	2784649	2619054	2006711	1111965	201	145626	2962001	37.63	36790	7815	49324.2	23	85	0	2852	823311	29	288.7	2254
FV-22-23	80	478	172	109	84	41	14	3034659	2941860	2787739	2617623	1949906	1027225	215	146233	2972476	37.54	34752	7754	44024.3	25	91	0	2863	825622	29	288.4	1465
FV-22-3	80	413	165	101	78	36	13	2969056	2892083	2729097	2572718	1892029	1137685	201	146233	2919586	37.66	33240	7754	52635	22	85	0	2794	810928	29	290.2	1465
FV-22-4	80	420	167	104	79	38	13	2973004	2898883	2745573	2573586	1930609	1086956	194	146233	2919406	37.65	36337	7754	50149.9	22	86	0	2798	812400	29	290.4	1465
FV-22-5	80	449	165	104	78	36	14	2976378	2894289	2741680	2559142	1891967	1181503	197	146281	2919017	37.65	33240	7784	52322.1	22	86	0	2792	810045	29	290.1	1465
FV-22-6	80	380	163	101	75	35	15	2952232	2888442	2733834	2549346	1922242	1277155	191	146233	2908928	37.65	36790	7815	54648.9	20	83	0	2778	809231	29	291.3	1465
FV-22-7	80	438	167	104	81	39	12	3009641	2929232	2772884	2615220	1951267	1068183	202	146233	2956742	37.63	33240	7784	51630.6	23	87	0	2843	822185	29	289.2	2254
FV-22-8	80	351	149	98	74	36	13	2869761	2807350	2689758	2521553	1883934	1108274	178	141996	2829112	37.8	36118	9128	53136.3	21	77	0	2717	792119	29	291.5	1955
FV-23-1	80	416	164	102	78	36	13	2960565	2884241	2729236	2559183	1890253	1131316	198	146233	2910452	37.67	33240	7815	52470.7	22	85	0	2785	809319	29	290.6	1465
FV-23-11	80	428	179	108	80	38	15	3091912	3017501	2839942	2642614	1989610	1251258	212	146233	3042885	37.54	33314	7281	52108.4	22	92	0	2944	845005	29	287	1465
FV-23-12	80	434	166	102	80	39	17	3014135	2935386	2775196	2624095	1967466	1244597	201	129953	2961666	37.62	36337	7815	46470.1	23	85	0	2852	823304	29	288.7	2254
FV-23-13	80	351	151	98	78	41	13	2909396	2846869	2714925	2572920	1975600	1011095	183	146233	2870254	37.72	36790	9128	49036.9	23	80	0	2772	803407	29	289.8	2254
FV-23-15	80	542	165	103	79	38	15	3028021	2919643	2772587	2607509	1942486	1208829	206	145894	2949782	37.64	34822	7786	50516.1	22	85	0	2845	819939	29	288.2	2254
FV-23-17	80	507	169	100	78	37	14	2998214	2894316	2725573	2575912	1926092	1185458	208	143497	2924193	37.65	33314	7183	52572.7	21	85	0	2805	811713	29	289.4	1465
FV-23-18	80	495	172	109	81	38	14	3065861	2969911	2816183	2622721	1931060	1135926	208	138924	2996389	37.55	33089	7784	48422.1	24	90	0	2891	832137	29	287.8	1465
FV-23-2	80	379	153	96	76	40	17	2934201	2862906	2723241	2580776	2006762	1243596	186	129953	2888067	37.75	37169	9128	47730.4	22	78	0	2789	807420	29	289.5	2254
FV-23-21	80	503	178	104	81	39	13	3031815	2935023	2755591	2592680	1929602	1089366	214	145626	2961558	37.64	32787	7529	49618.3	24	90	0	2849	822408	29	288.7	2254
FV-23-22	80	424	169	105	80	41	16	2979466	2902145	2743239	2567409	1971627	1148631	205	129368	2928318	37.65	36337	7815	44514.6	24	88	0	2803	812586	29	289.9	1465
FV-23-23	80	466	182	108	82	37	13	3034427	2950005	2767561	2588949	1857900	1067554	220	146233	2977952	37.56	32787	7037	48015.3	25	94	0	2869	826174	29	288	2254
FV-23-24	80	465	162	101	79	37	14	2966854	2875889	2722666	2577798	1903758	1135946	197	146233	2902006	37.67	33314	7754	50299.7	22	84	0	2786	807067	29	289.7	1465
FV-23-25	80	463	173	105	80	39	14	3020051	2931924	2768417	2596905	1944669	1121073	215	146233	2961207	37.64	33314	7181	48684.4	24	89	0	2851	823198	29	288.7	1955
FV-23-26	80	514	180	108	82	40	15	3118138	3021798	2841465	2654995	2014823	1225834	209	146233	3043101	37.55	33240	7784	50251.3	23	92	0	2951	845858	29	286.6	1465
FV-23-27	80	570	193	110	82	39	15	3120684	3012679	2816671	2620384	1916290	1121229	229	129953	3040020	37.52	33314	6774	44090	26	97	0	2941	839912	29	285.6	1465
FV-23-28	80	432	161	95	77	39	17	2962400	2877047	2718582	2592922	1977307	1244597	196	129953	2903185	37.75	37169	9072	47464.3	22	80	0	2807	810874	29	288.9	2254
FV-23-29	80	453	161	101	78	40	13	2954506	2866676	2729144	2565746	1958487	1060448	190	146233	2888951	37.76	36337	9072	49159.9	23	82	0	2798	807868	29	288.7	1955
FV-23-3	80	411	166	101	78	36	13	2955937	2881470	2720324	2559151	1890011	1131132	198	146233	2904920	37.67	33240	7784	52546.5	22	85	0	2778	806089	29	290.2	1465
FV-23-30	80	491	181	107	81	38	15	3111093	3020079	2833688	2647128	1989636	1251255	213	146233	3044060	37.54	33314	7754	52055.8	22	92	0	2944	844445	29	286.8	1465
FV-23-32	80	407	159	100	79	35	14	2927778	2855514	2712731	2569715	1878298	1188663	191	146233	2878672	37.69	36337	8475	53450.3	21	82	0	2750	799938	29	290.9	1465
FV-23-33	80	446	166	103	79	37	14	2969769	2887200	2732794	2564052	1898906	1156583	197	145894	2910251	37.66	33240	7815	50964.2	22	86	0	2793	809082	29	289.7	1465
FV-23-34	80	378	171	108	83	42	14	3034708	2971609	2820263	2641138	1999229	1044232	202	138923	2994452	37.67	36337	8739	45314.1	25	89	0	2911	836409	29	287.3	2254
FV-23-36	80	479	174	102	80	38	14	3026009	2936767	2759038	2607291	1941602	1142591	206	146233	2959789	37.65	37169	7784	51053.2	22	87	0	2852	822030	29	288.2	2254
FV-23-37	80	501	170	102	78	37	15	2978686	2882036	2711172	2546287	1895689	1188562	204	146233	2907033	37.68	35095	7091	49462.3	22	87	0	2786	807376	29	289.8	1465
FV-23-38	80	636	177	99	79	41	15	3076486	2915280	2743106	2600778	1994452	1120097	257	129953	2971659	37.79	35731	7091	45448.5	24	88	0	2836	814165	29	287.1	2254
FV-23-4	80	501	175	107	81	39	13	3066570	2969480	2804788	2624395	1955369	1096352	219	146233	3001687	37.54	33313	7181	50609.6	24	90	0	2901	833118	29	287.2	1955
FV-23-49	80	641	198	117	80	39	15	3086554	2955173	2756457	2506875	1863115	1091821	243	146233	2986834	37.64	31575	5903	43442.1	26	105	0	2900	825104	29	284.5	1465
FV-23-5	80	536	161	99	77	39	13	2966947	2853526	2710131	2553968	1945737	1111640	198	145626	2881254	37.69	35290	8475	52416.8	22	82	0	2774	802502	29	289.3	2254
FV-23-59	547	420	174	116	93	44	16	3071049	2994325	2853339	2690664	1906026	989362	209	113886	3019354	37.58	31417	9033	36718.8	30	96	0	2952	842586	29	285.4	1450
FV-23-6	80	457	168	100	78	37	14	2982880	2895806	2729043	2577977	1927939	1185458	203	143497	2921741	37.65	33314	7784	52657	21	84	0	2799	811359	29	289.9	1465
FV-23-61	80	393	177	111	83	43	15	3092576	3026628	2858063	2662277	2023149	1115781	214	129368	3053147	37.51	33314	7784	44076.9	26	93	0	2960	848149	29	286.5	2254
FV-23-63	80	390	172	109	81	40	13	2998367	2933644	2787409	2592566	1931659	1055796	202	146233	2955344	37.63	33240	7784	47999.5	24	89	0	2837	822088	29	289.8	2254
FV-23-64	80	407	175	111	85	39	13	3045612	2974336	2816888	2635752	1883478	991704	212	129954	3001552	37.54	33240	7786	43250.8	26	93	0	2898	835428	29	288.3	1955
FV-23-65	80	371	168	105	79	38	12	2974528	2914217	2761535	2581150	1903455	1055510	198	145626	2936636	37.64	32914	7786	51360.8	23	87	0	2830	817851	29	289	2254
FV-23-8	80	483	167	101	79	38	14	2976437	2883802	2723106	2570220	1905261	1104243	200	146233	2907939	37.67	33314	7784	48199	23	85	0	2791	808648	29	289.7	1465
FV-23-9	80	465	168	103	77	38	14	2986041	2899951	2745454	2571576	1957792	1189212	201	146233	2924279	37.65	33626	7183	52945.2	21	85	0	2805	810947	29	289.1	1465
GV-2-15	80	474	163	102	77	37	14	2987313	2893472	2740572	2565987	1932103	1188657	201	146233	2922429	37.65	33314	7784	52919.7	21	85	0	2794	810789	29	290.2	1465
GV-2-51	80	465	167	102	80	38	15	3102899	3017508	2855730	2706096	2028905	1273569	201	146233	3041562	37.55	36790	8475	53742.7	21	84	0	2935	844993	29	287.9	1465
GV-2-52	80	460	167	101	78	37	14	2984841	2901779	2739243	2580269	1934536	1186145	197	146233	2923100	37.65	36337	7815	52940.5	21	84	0	2794	811891	29	290.6	1465
GV-2-58	988	469	191	123	87	41	14	3116471	3033001	2894938	2635641	1851574	921200	222	97894	3053790	37.6	31525	7785	37398.2	30	101	0	2971	850395	30	286.2	1942
GV-2-63	80	447	168	102	79	39	14	2996106	2912679	2749892	2594296	1951962	1121076	203	138924	2938534	37.63	34987	7815	48853.7	23	85	0	2819	816517	29	289.6	2254
GV-2-64	80	429	163	103	78	37	14	2981002	2898635	2747290	2574748	1922892	1180112	199	146233	2925582	37.64	33240	7784	52156.2	22	85	0	2798	811782	29	290.1	1465
GV-2-65	80	494	170	102	78	38	14	2992174	2899653	2738439	2574345	1949665	1188480	200	146233	2921859	37.65	33240	7754	52763.3	22	85	0	2800	811973	29	290	1465
GV-2-77	80	473	167	103	81	38	15	3100912	3009732	2850231	2698265	1998971	1243115	201	146233	3035449	37.55	36337	8475	52618.7	22	85	0	2933	843810	29	287.7	1465
GV-2-83	80	518	167	103	77	37	13	2987369	2881294	2724756	2548835	1914117	1129450	205	139920	2907996	37.68	33089	7183	52168	22	86	0	2791	807314	29	289.3	1465
GV-2-99	80	490	169	105	79	37	15	2996410	2902124	2746815	2562711	1881710	1167034	204	129368	2927898	37.65	33313	7815	47681.8	23	88	0	2806	812668	29	289.6	1465
GV-3-26	80	442	175	99	74	37	15	2987290	2901883	2719544	2551354	1956184	1234525	216	146233	2933253	37.66	36790	6422	52593.3	21	86	0	2815	812815	29	288.7	2254
GV-3-27	80	484	164	98	78	38	15	2985409	2890445	2727875	2587001	1946446	1180287	197	146233	2914486	37.57	36790	8475	49858.2	22	82	0	2803	810151	29	289	1465
GV-3-30	80	473	171	105	80	36	15	2983995	2892884	2732133	2557013	1848857	1159233	213	146233	2924013	37.65	33313	7425	48019.9	23	89	0	2797	811457	29	290.1	1465
GV-3-37	80	540	180	111	80	37	14	3048945	2945890	2774776	2559886	1860639	1091894	216	129953	2971788	37.64	33753	7090	45577.8	24	94	0	2866	822515	29	287	1465
GV-3-4	80	459	158	94	74	38	14	2919584	2830518	2676266	2537680	1973229	1188661	187	146233	2853344	37.78	36790	8475	54289.1	20	78	0	2742	797602	29	290.9	1465
GV-4-100	80	480	169	102	79	39	13	2976841	2884953	2721401	2563104	1940997	1091154	198	146233	2905279	37.68	33314	7784	51061.7	22	85	0	2778	806828	29	290.4	1465
GV-4-53	80	516	173	105	77	39	15	3096034	2997026	2823727	2622408	1995809	1188669	204	146233	3019991	37.54	36337	7784	49331.4	23	88	0	2944	843742	29	286.6	1465
GV-4-54	80	968	171	107	82	39	15	3205584	2976685	2823925	2651599	1951866	1136034	218	146233	3010985	37.58	36464	7786	48119.6	24	89	0	2908	834564	29	287	2254
GV-4-55	80	678	155	100	76	38	14	3036670	2886841	2754377	2583051	1966479	1161505	188	151300	2911503	37.73	36337	8739	53222.7	22	81	0	2825	814001	29	288.1	2254
GV-4-56	80	328	162	101	80	40	14	2902601	2852599	2706390	2562644	1900445	1018259	189	146233	2871840	37.71	33314	9072	44548.8	25	83	0	2761	798597	29	289.2	2218
GV-4-57	80	712	166	105	79	39	13	3093066	2937620	2787525	2615425	1975557	1120617	208	146233	2967950	37.66	34702	7754	52052.2	22	86	0	2866	825131	29	287.9	2254
GV-4-58	80	616	172	106	81	39	13	3064600	2931238	2771249	2598970	1934578	1058403	221	146233	2966602	37.65	33314	7181	48211.2	24	90	0	2851	823006	29	288.7	1942
GV-4-59	78	904	175	103	87	35	16	3178070	2971004	2804144	2687022	1802176	1138722	221	109545	3001850	37.61	33219	9332	42958.4	25	89	0	2923	837260	30	286.4	1450
GV-4-92	80	373	173	105	83	38	13	2959615	2901549	2736537	2583782	1887821	1062913	203	138924	2922878	37.64	33314	7815	48048.5	23	89	0	2793	811430	29	290.5	1465
GV-4-93	80	412	190	113	84	39	13	3100982	3035283	2840725	2647837	1904911	1003449	222	145626	3057778	37.56	33314	6464	45777.2	26	98	0	2947	848019	29	287.8	1543
GV-4-94	80	305	159	101	76	37	12	2840516	2792348	2649348	2478881	1846205	1030625	187	138924	2812900	37.75	33240	7754	50686.8	22	83	0	2688	783393	29	291.4	1465
GV-4-95	80	426	161	97	77	37	15	2965988	2888248	2734462	2594309	1947633	1203427	197	146233	2912821	37.68	36890	9128	52439.1	21	80	0	2801	810900	29	289.5	2254
GV-4-96	80	431	170	103	80	38	13	2974027	2894275	2729329	2568512	1908971	1091807	204	146233	2918153	37.65	32914	7815	51057.1	23	87	0	2791	810499	29	290.4	1465
GV-4-97	80	351	169	113	86	44	14	3060191	3003618	2862059	2666393	1996821	1006021	203	130683	3027733	37.51	33314	9026	42278.9	27	93	0	2929	841988	29	287.5	2254
GV-4-98	78	503	173	116	91	41	15	3218157	3128009	2992706	2816268	1978082	1038691	204	109467	3149817	37.34	34425	9856	41007.6	28	93	0	3088	871995	29	282.4	1450
GV-4-99	80	325	165	102	79	41	15	3020842	2969571	2812852	2646599	2023951	1138815	195	145894	2991780	37.63	36790	9070	48157.2	24	84	0	2902	835124	29	287.8	2254
GV-5-2	80	406	158	96	77	38	17	2937329	2863565	2716992	2585186	1952335	1244633	185	130097	2883300	37.75	37169	9128	47700.3	22	79	0	2788	807527	29	289.6	2254
GV-5-3	80	379	177	109	83	40	12	3064234	3001740	2835789	2662809	1949180	1012206	215	146233	3029201	37.52	32787	7093	49068.1	25	91	0	2947	839536	29	284.9	2254
GV-5-4	80	493	165	103	72	36	15	2917988	2822196	2665946	2453453	1859782	1168457	199	146233	2846969	37.77	37169	6600	48885.7	21	86	0	2734	794265	29	290.5	1465
GV-5-5	80	293	155	94	75	37	14	2890951	2848397	2705889	2572068	1953933	1128999	177	138924	2864841	37.77	40661	9701	51983.9	21	76	0	2762	800260	29	289.7	2218
GV-5-6	80	540	172	103	81	38	15	3044132	2934440	2762723	2612680	1922078	1184456	213	146233	2963646	37.63	33711	7183	49445.5	23	88	0	2878	824076	29	286.3	2254
GV-5-7	80	536	163	106	80	40	16	3105121	2995137	2851853	2672855	2027875	1240977	198	146233	3019692	37.56	36337	8475	49695.1	23	85	0	2917	839350	29	287.7	1465
GV-5-8	80	409	186	112	80	42	13	3100457	3036238	2851514	2632663	1999407	1017257	217	145626	3058554	37.54	33112	6605	46330	26	95	0	2946	847538	29	287.7	1543
