# Supplementary material for: Genomic Insights Into a Hospital‐Acquired High‐Risk Vancomycin‐Resistant Enterococcus faecium Outbreak in Guangdong, China
Source: Microbiologyopen. 2026 Apr 13;15(2):e70288. doi: 10.1002/mbo3.70288 (PMC13076189; doi:10.1002/mbo3.70288)
Supplement: Supplementary file 6 — Supporting File 6 [file MBO3-15-e70288-s007.xlsx]

## Sheet: 药敏结果判读
Table S3
Susceptibility MIC Interpretive Criteria
Antimicrobial agents	Susceptible	Intermediate	Resistant
Ampicillin	≤8		≥16
Gentamicin	≤500		＞500
Streptomycin	≤1000		＞1000
Vancomycin	≤4	8-16	≥32
Linezolid	≤2	4	≥8
Teicoplanin	≤8	16	≥32
Rifampin	≤1	2	≥4
Doxycycline	≤4	8	≥16
Daptomycin	≤4		≥8
